# Supplementary material for: Water–Gas Shift over Pt Nanoparticles Dispersed on CeO2 and Gadolinium-Doped Ceria (GDC) Supports with Specific Nano-Configurations
Source: Nanomaterials (Basel). 2024 Nov 29;14(23):1928. doi: 10.3390/nano14231928 (PMC11643713; doi:10.3390/nano14231928)
Supplement: Supplementary file 1 [file nanomaterials-14-01928-s001.zip]

Archive with 1 entries (1 files):
- nanomaterials-3320473-supplementary.pdf
